# Supplementary material for: The study of automatic machine learning base on radiomics of non-focus area in the first chest CT of different clinical types of COVID-19 pneumonia
Source: Sci Rep. 2020 Nov 3;10:18926. doi: 10.1038/s41598-020-76141-y (PMC7641115; doi:10.1038/s41598-020-76141-y)
Supplement: Supplementary file 2 — Supplementary Information 2. [file 41598_2020_76141_MOESM2_ESM.xlsx]

## Sheet: Sheet2
original	firstorder	10Percentile	exponential	firstorder	10Percentile	gradient	firstorder	10Percentile	lbp-2D	firstorder	10Percentile	lbp-3D-m1	firstorder	10Percentile	lbp-3D-m2	firstorder	10Percentile	lbp-3D-k	firstorder	10Percentile	logarithm	firstorder	10Percentile	square	firstorder	10Percentile	squareroot	firstorder	10Percentile	wavelet-LLH	firstorder	10Percentile	wavelet-LHL	firstorder	10Percentile	wavelet-LHH	firstorder	10Percentile	wavelet-HLL	firstorder	10Percentile	wavelet-HLH	firstorder	10Percentile	wavelet-HHL	firstorder	10Percentile	wavelet-HHH	firstorder
original	firstorder	90Percentile	exponential	firstorder	90Percentile	gradient	firstorder	90Percentile	lbp-2D	firstorder	90Percentile	lbp-3D-m1	firstorder	90Percentile	lbp-3D-m2	firstorder	90Percentile	lbp-3D-k	firstorder	90Percentile	logarithm	firstorder	90Percentile	square	firstorder	90Percentile	squareroot	firstorder	90Percentile	wavelet-LLH	firstorder	90Percentile	wavelet-LHL	firstorder	90Percentile	wavelet-LHH	firstorder	90Percentile	wavelet-HLL	firstorder	90Percentile	wavelet-HLH	firstorder	90Percentile	wavelet-HHL	firstorder	90Percentile	wavelet-HHH	firstorder
original	firstorder	Energy	exponential	firstorder	Energy	gradient	firstorder	Energy	lbp-2D	firstorder	Energy	lbp-3D-m1	firstorder	Energy	lbp-3D-m2	firstorder	Energy	lbp-3D-k	firstorder	Energy	logarithm	firstorder	Energy	square	firstorder	Energy	squareroot	firstorder	Energy	wavelet-LLH	firstorder	Energy	wavelet-LHL	firstorder	Energy	wavelet-LHH	firstorder	Energy	wavelet-HLL	firstorder	Energy	wavelet-HLH	firstorder	Energy	wavelet-HHL	firstorder	Energy	wavelet-HHH	firstorder
original	firstorder	Entropy	exponential	firstorder	Entropy	gradient	firstorder	Entropy	lbp-2D	firstorder	Entropy	lbp-3D-m1	firstorder	Entropy	lbp-3D-m2	firstorder	Entropy	lbp-3D-k	firstorder	Entropy	logarithm	firstorder	Entropy	square	firstorder	Entropy	squareroot	firstorder	Entropy	wavelet-LLH	firstorder	Entropy	wavelet-LHL	firstorder	Entropy	wavelet-LHH	firstorder	Entropy	wavelet-HLL	firstorder	Entropy	wavelet-HLH	firstorder	Entropy	wavelet-HHL	firstorder	Entropy	wavelet-HHH	firstorder
original	firstorder	InterquartileRange	exponential	firstorder	InterquartileRange	gradient	firstorder	InterquartileRange	lbp-2D	firstorder	InterquartileRange	lbp-3D-m1	firstorder	InterquartileRange	lbp-3D-m2	firstorder	InterquartileRange	lbp-3D-k	firstorder	InterquartileRange	logarithm	firstorder	InterquartileRange	square	firstorder	InterquartileRange	squareroot	firstorder	InterquartileRange	wavelet-LLH	firstorder	InterquartileRange	wavelet-LHL	firstorder	InterquartileRange	wavelet-LHH	firstorder	InterquartileRange	wavelet-HLL	firstorder	InterquartileRange	wavelet-HLH	firstorder	InterquartileRange	wavelet-HHL	firstorder	InterquartileRange	wavelet-HHH	firstorder
original	firstorder	Kurtosis	exponential	firstorder	Kurtosis	gradient	firstorder	Kurtosis	lbp-2D	firstorder	Kurtosis	lbp-3D-m1	firstorder	Kurtosis	lbp-3D-m2	firstorder	Kurtosis	lbp-3D-k	firstorder	Kurtosis	logarithm	firstorder	Kurtosis	square	firstorder	Kurtosis	squareroot	firstorder	Kurtosis	wavelet-LLH	firstorder	Kurtosis	wavelet-LHL	firstorder	Kurtosis	wavelet-LHH	firstorder	Kurtosis	wavelet-HLL	firstorder	Kurtosis	wavelet-HLH	firstorder	Kurtosis	wavelet-HHL	firstorder	Kurtosis	wavelet-HHH	firstorder
original	firstorder	Maximum	exponential	firstorder	Maximum	gradient	firstorder	Maximum	lbp-2D	firstorder	Maximum	lbp-3D-m1	firstorder	Maximum	lbp-3D-m2	firstorder	Maximum	lbp-3D-k	firstorder	Maximum	logarithm	firstorder	Maximum	square	firstorder	Maximum	squareroot	firstorder	Maximum	wavelet-LLH	firstorder	Maximum	wavelet-LHL	firstorder	Maximum	wavelet-LHH	firstorder	Maximum	wavelet-HLL	firstorder	Maximum	wavelet-HLH	firstorder	Maximum	wavelet-HHL	firstorder	Maximum	wavelet-HHH	firstorder
original	firstorder	MeanAbsoluteDeviation	exponential	firstorder	MeanAbsoluteDeviation	gradient	firstorder	MeanAbsoluteDeviation	lbp-2D	firstorder	MeanAbsoluteDeviation	lbp-3D-m1	firstorder	MeanAbsoluteDeviation	lbp-3D-m2	firstorder	MeanAbsoluteDeviation	lbp-3D-k	firstorder	MeanAbsoluteDeviation	logarithm	firstorder	MeanAbsoluteDeviation	square	firstorder	MeanAbsoluteDeviation	squareroot	firstorder	MeanAbsoluteDeviation	wavelet-LLH	firstorder	MeanAbsoluteDeviation	wavelet-LHL	firstorder	MeanAbsoluteDeviation	wavelet-LHH	firstorder	MeanAbsoluteDeviation	wavelet-HLL	firstorder	MeanAbsoluteDeviation	wavelet-HLH	firstorder	MeanAbsoluteDeviation	wavelet-HHL	firstorder	MeanAbsoluteDeviation	wavelet-HHH	firstorder
original	firstorder	Mean	exponential	firstorder	Mean	gradient	firstorder	Mean	lbp-2D	firstorder	Mean	lbp-3D-m1	firstorder	Mean	lbp-3D-m2	firstorder	Mean	lbp-3D-k	firstorder	Mean	logarithm	firstorder	Mean	square	firstorder	Mean	squareroot	firstorder	Mean	wavelet-LLH	firstorder	Mean	wavelet-LHL	firstorder	Mean	wavelet-LHH	firstorder	Mean	wavelet-HLL	firstorder	Mean	wavelet-HLH	firstorder	Mean	wavelet-HHL	firstorder	Mean	wavelet-HHH	firstorder
original	firstorder	Median	exponential	firstorder	Median	gradient	firstorder	Median	lbp-2D	firstorder	Median	lbp-3D-m1	firstorder	Median	lbp-3D-m2	firstorder	Median	lbp-3D-k	firstorder	Median	logarithm	firstorder	Median	square	firstorder	Median	squareroot	firstorder	Median	wavelet-LLH	firstorder	Median	wavelet-LHL	firstorder	Median	wavelet-LHH	firstorder	Median	wavelet-HLL	firstorder	Median	wavelet-HLH	firstorder	Median	wavelet-HHL	firstorder	Median	wavelet-HHH	firstorder
original	firstorder	Minimum	exponential	firstorder	Minimum	gradient	firstorder	Minimum	lbp-2D	firstorder	Minimum	lbp-3D-m1	firstorder	Minimum	lbp-3D-m2	firstorder	Minimum	lbp-3D-k	firstorder	Minimum	logarithm	firstorder	Minimum	square	firstorder	Minimum	squareroot	firstorder	Minimum	wavelet-LLH	firstorder	Minimum	wavelet-LHL	firstorder	Minimum	wavelet-LHH	firstorder	Minimum	wavelet-HLL	firstorder	Minimum	wavelet-HLH	firstorder	Minimum	wavelet-HHL	firstorder	Minimum	wavelet-HHH	firstorder
original	firstorder	Range	exponential	firstorder	Range	gradient	firstorder	Range	lbp-2D	firstorder	Range	lbp-3D-m1	firstorder	Range	lbp-3D-m2	firstorder	Range	lbp-3D-k	firstorder	Range	logarithm	firstorder	Range	square	firstorder	Range	squareroot	firstorder	Range	wavelet-LLH	firstorder	Range	wavelet-LHL	firstorder	Range	wavelet-LHH	firstorder	Range	wavelet-HLL	firstorder	Range	wavelet-HLH	firstorder	Range	wavelet-HHL	firstorder	Range	wavelet-HHH	firstorder
original	firstorder	RobustMeanAbsoluteDeviation	exponential	firstorder	RobustMeanAbsoluteDeviation	gradient	firstorder	RobustMeanAbsoluteDeviation	lbp-2D	firstorder	RobustMeanAbsoluteDeviation	lbp-3D-m1	firstorder	RobustMeanAbsoluteDeviation	lbp-3D-m2	firstorder	RobustMeanAbsoluteDeviation	lbp-3D-k	firstorder	RobustMeanAbsoluteDeviation	logarithm	firstorder	RobustMeanAbsoluteDeviation	square	firstorder	RobustMeanAbsoluteDeviation	squareroot	firstorder	RobustMeanAbsoluteDeviation	wavelet-LLH	firstorder	RobustMeanAbsoluteDeviation	wavelet-LHL	firstorder	RobustMeanAbsoluteDeviation	wavelet-LHH	firstorder	RobustMeanAbsoluteDeviation	wavelet-HLL	firstorder	RobustMeanAbsoluteDeviation	wavelet-HLH	firstorder	RobustMeanAbsoluteDeviation	wavelet-HHL	firstorder	RobustMeanAbsoluteDeviation	wavelet-HHH	firstorder
original	firstorder	RootMeanSquared	exponential	firstorder	RootMeanSquared	gradient	firstorder	RootMeanSquared	lbp-2D	firstorder	RootMeanSquared	lbp-3D-m1	firstorder	RootMeanSquared	lbp-3D-m2	firstorder	RootMeanSquared	lbp-3D-k	firstorder	RootMeanSquared	logarithm	firstorder	RootMeanSquared	square	firstorder	RootMeanSquared	squareroot	firstorder	RootMeanSquared	wavelet-LLH	firstorder	RootMeanSquared	wavelet-LHL	firstorder	RootMeanSquared	wavelet-LHH	firstorder	RootMeanSquared	wavelet-HLL	firstorder	RootMeanSquared	wavelet-HLH	firstorder	RootMeanSquared	wavelet-HHL	firstorder	RootMeanSquared	wavelet-HHH	firstorder
original	firstorder	Skewness	exponential	firstorder	Skewness	gradient	firstorder	Skewness	lbp-2D	firstorder	Skewness	lbp-3D-m1	firstorder	Skewness	lbp-3D-m2	firstorder	Skewness	lbp-3D-k	firstorder	Skewness	logarithm	firstorder	Skewness	square	firstorder	Skewness	squareroot	firstorder	Skewness	wavelet-LLH	firstorder	Skewness	wavelet-LHL	firstorder	Skewness	wavelet-LHH	firstorder	Skewness	wavelet-HLL	firstorder	Skewness	wavelet-HLH	firstorder	Skewness	wavelet-HHL	firstorder	Skewness	wavelet-HHH	firstorder
original	firstorder	TotalEnergy	exponential	firstorder	TotalEnergy	gradient	firstorder	TotalEnergy	lbp-2D	firstorder	TotalEnergy	lbp-3D-m1	firstorder	TotalEnergy	lbp-3D-m2	firstorder	TotalEnergy	lbp-3D-k	firstorder	TotalEnergy	logarithm	firstorder	TotalEnergy	square	firstorder	TotalEnergy	squareroot	firstorder	TotalEnergy	wavelet-LLH	firstorder	TotalEnergy	wavelet-LHL	firstorder	TotalEnergy	wavelet-LHH	firstorder	TotalEnergy	wavelet-HLL	firstorder	TotalEnergy	wavelet-HLH	firstorder	TotalEnergy	wavelet-HHL	firstorder	TotalEnergy	wavelet-HHH	firstorder
original	firstorder	Uniformity	exponential	firstorder	Uniformity	gradient	firstorder	Uniformity	lbp-2D	firstorder	Uniformity	lbp-3D-m1	firstorder	Uniformity	lbp-3D-m2	firstorder	Uniformity	lbp-3D-k	firstorder	Uniformity	logarithm	firstorder	Uniformity	square	firstorder	Uniformity	squareroot	firstorder	Uniformity	wavelet-LLH	firstorder	Uniformity	wavelet-LHL	firstorder	Uniformity	wavelet-LHH	firstorder	Uniformity	wavelet-HLL	firstorder	Uniformity	wavelet-HLH	firstorder	Uniformity	wavelet-HHL	firstorder	Uniformity	wavelet-HHH	firstorder
original	firstorder	Variance	exponential	firstorder	Variance	gradient	firstorder	Variance	lbp-2D	firstorder	Variance	lbp-3D-m1	firstorder	Variance	lbp-3D-m2	firstorder	Variance	lbp-3D-k	firstorder	Variance	logarithm	firstorder	Variance	square	firstorder	Variance	squareroot	firstorder	Variance	wavelet-LLH	firstorder	Variance	wavelet-LHL	firstorder	Variance	wavelet-LHH	firstorder	Variance	wavelet-HLL	firstorder	Variance	wavelet-HLH	firstorder	Variance	wavelet-HHL	firstorder	Variance	wavelet-HHH	firstorder
original	glcm	Autocorrelation	exponential	glcm	Autocorrelation	gradient	glcm	Autocorrelation	lbp-2D	glcm	Autocorrelation	lbp-3D-m1	glcm	Autocorrelation	lbp-3D-m2	glcm	Autocorrelation	lbp-3D-k	glcm	Autocorrelation	logarithm	glcm	Autocorrelation	square	glcm	Autocorrelation	squareroot	glcm	Autocorrelation	wavelet-LLH	glcm	Autocorrelation	wavelet-LHL	glcm	Autocorrelation	wavelet-LHH	glcm	Autocorrelation	wavelet-HLL	glcm	Autocorrelation	wavelet-HLH	glcm	Autocorrelation	wavelet-HHL	glcm	Autocorrelation	wavelet-HHH	glcm
original	glcm	ClusterProminence	exponential	glcm	ClusterProminence	gradient	glcm	ClusterProminence	lbp-2D	glcm	ClusterProminence	lbp-3D-m1	glcm	ClusterProminence	lbp-3D-m2	glcm	ClusterProminence	lbp-3D-k	glcm	ClusterProminence	logarithm	glcm	ClusterProminence	square	glcm	ClusterProminence	squareroot	glcm	ClusterProminence	wavelet-LLH	glcm	ClusterProminence	wavelet-LHL	glcm	ClusterProminence	wavelet-LHH	glcm	ClusterProminence	wavelet-HLL	glcm	ClusterProminence	wavelet-HLH	glcm	ClusterProminence	wavelet-HHL	glcm	ClusterProminence	wavelet-HHH	glcm
original	glcm	ClusterShade	exponential	glcm	ClusterShade	gradient	glcm	ClusterShade	lbp-2D	glcm	ClusterShade	lbp-3D-m1	glcm	ClusterShade	lbp-3D-m2	glcm	ClusterShade	lbp-3D-k	glcm	ClusterShade	logarithm	glcm	ClusterShade	square	glcm	ClusterShade	squareroot	glcm	ClusterShade	wavelet-LLH	glcm	ClusterShade	wavelet-LHL	glcm	ClusterShade	wavelet-LHH	glcm	ClusterShade	wavelet-HLL	glcm	ClusterShade	wavelet-HLH	glcm	ClusterShade	wavelet-HHL	glcm	ClusterShade	wavelet-HHH	glcm
original	glcm	ClusterTendency	exponential	glcm	ClusterTendency	gradient	glcm	ClusterTendency	lbp-2D	glcm	ClusterTendency	lbp-3D-m1	glcm	ClusterTendency	lbp-3D-m2	glcm	ClusterTendency	lbp-3D-k	glcm	ClusterTendency	logarithm	glcm	ClusterTendency	square	glcm	ClusterTendency	squareroot	glcm	ClusterTendency	wavelet-LLH	glcm	ClusterTendency	wavelet-LHL	glcm	ClusterTendency	wavelet-LHH	glcm	ClusterTendency	wavelet-HLL	glcm	ClusterTendency	wavelet-HLH	glcm	ClusterTendency	wavelet-HHL	glcm	ClusterTendency	wavelet-HHH	glcm
original	glcm	Contrast	exponential	glcm	Contrast	gradient	glcm	Contrast	lbp-2D	glcm	Contrast	lbp-3D-m1	glcm	Contrast	lbp-3D-m2	glcm	Contrast	lbp-3D-k	glcm	Contrast	logarithm	glcm	Contrast	square	glcm	Contrast	squareroot	glcm	Contrast	wavelet-LLH	glcm	Contrast	wavelet-LHL	glcm	Contrast	wavelet-LHH	glcm	Contrast	wavelet-HLL	glcm	Contrast	wavelet-HLH	glcm	Contrast	wavelet-HHL	glcm	Contrast	wavelet-HHH	glcm
original	glcm	Correlation	exponential	glcm	Correlation	gradient	glcm	Correlation	lbp-2D	glcm	Correlation	lbp-3D-m1	glcm	Correlation	lbp-3D-m2	glcm	Correlation	lbp-3D-k	glcm	Correlation	logarithm	glcm	Correlation	square	glcm	Correlation	squareroot	glcm	Correlation	wavelet-LLH	glcm	Correlation	wavelet-LHL	glcm	Correlation	wavelet-LHH	glcm	Correlation	wavelet-HLL	glcm	Correlation	wavelet-HLH	glcm	Correlation	wavelet-HHL	glcm	Correlation	wavelet-HHH	glcm
original	glcm	DifferenceAverage	exponential	glcm	DifferenceAverage	gradient	glcm	DifferenceAverage	lbp-2D	glcm	DifferenceAverage	lbp-3D-m1	glcm	DifferenceAverage	lbp-3D-m2	glcm	DifferenceAverage	lbp-3D-k	glcm	DifferenceAverage	logarithm	glcm	DifferenceAverage	square	glcm	DifferenceAverage	squareroot	glcm	DifferenceAverage	wavelet-LLH	glcm	DifferenceAverage	wavelet-LHL	glcm	DifferenceAverage	wavelet-LHH	glcm	DifferenceAverage	wavelet-HLL	glcm	DifferenceAverage	wavelet-HLH	glcm	DifferenceAverage	wavelet-HHL	glcm	DifferenceAverage	wavelet-HHH	glcm
original	glcm	DifferenceEntropy	exponential	glcm	DifferenceEntropy	gradient	glcm	DifferenceEntropy	lbp-2D	glcm	DifferenceEntropy	lbp-3D-m1	glcm	DifferenceEntropy	lbp-3D-m2	glcm	DifferenceEntropy	lbp-3D-k	glcm	DifferenceEntropy	logarithm	glcm	DifferenceEntropy	square	glcm	DifferenceEntropy	squareroot	glcm	DifferenceEntropy	wavelet-LLH	glcm	DifferenceEntropy	wavelet-LHL	glcm	DifferenceEntropy	wavelet-LHH	glcm	DifferenceEntropy	wavelet-HLL	glcm	DifferenceEntropy	wavelet-HLH	glcm	DifferenceEntropy	wavelet-HHL	glcm	DifferenceEntropy	wavelet-HHH	glcm
original	glcm	DifferenceVariance	exponential	glcm	DifferenceVariance	gradient	glcm	DifferenceVariance	lbp-2D	glcm	DifferenceVariance	lbp-3D-m1	glcm	DifferenceVariance	lbp-3D-m2	glcm	DifferenceVariance	lbp-3D-k	glcm	DifferenceVariance	logarithm	glcm	DifferenceVariance	square	glcm	DifferenceVariance	squareroot	glcm	DifferenceVariance	wavelet-LLH	glcm	DifferenceVariance	wavelet-LHL	glcm	DifferenceVariance	wavelet-LHH	glcm	DifferenceVariance	wavelet-HLL	glcm	DifferenceVariance	wavelet-HLH	glcm	DifferenceVariance	wavelet-HHL	glcm	DifferenceVariance	wavelet-HHH	glcm
original	glcm	Id	exponential	glcm	Id	gradient	glcm	Id	lbp-2D	glcm	Id	lbp-3D-m1	glcm	Id	lbp-3D-m2	glcm	Id	lbp-3D-k	glcm	Id	logarithm	glcm	Id	square	glcm	Id	squareroot	glcm	Id	wavelet-LLH	glcm	Id	wavelet-LHL	glcm	Id	wavelet-LHH	glcm	Id	wavelet-HLL	glcm	Id	wavelet-HLH	glcm	Id	wavelet-HHL	glcm	Id	wavelet-HHH	glcm
original	glcm	Idm	exponential	glcm	Idm	gradient	glcm	Idm	lbp-2D	glcm	Idm	lbp-3D-m1	glcm	Idm	lbp-3D-m2	glcm	Idm	lbp-3D-k	glcm	Idm	logarithm	glcm	Idm	square	glcm	Idm	squareroot	glcm	Idm	wavelet-LLH	glcm	Idm	wavelet-LHL	glcm	Idm	wavelet-LHH	glcm	Idm	wavelet-HLL	glcm	Idm	wavelet-HLH	glcm	Idm	wavelet-HHL	glcm	Idm	wavelet-HHH	glcm
original	glcm	Idmn	exponential	glcm	Idmn	gradient	glcm	Idmn	lbp-2D	glcm	Idmn	lbp-3D-m1	glcm	Idmn	lbp-3D-m2	glcm	Idmn	lbp-3D-k	glcm	Idmn	logarithm	glcm	Idmn	square	glcm	Idmn	squareroot	glcm	Idmn	wavelet-LLH	glcm	Idmn	wavelet-LHL	glcm	Idmn	wavelet-LHH	glcm	Idmn	wavelet-HLL	glcm	Idmn	wavelet-HLH	glcm	Idmn	wavelet-HHL	glcm	Idmn	wavelet-HHH	glcm
original	glcm	Idn	exponential	glcm	Idn	gradient	glcm	Idn	lbp-2D	glcm	Idn	lbp-3D-m1	glcm	Idn	lbp-3D-m2	glcm	Idn	lbp-3D-k	glcm	Idn	logarithm	glcm	Idn	square	glcm	Idn	squareroot	glcm	Idn	wavelet-LLH	glcm	Idn	wavelet-LHL	glcm	Idn	wavelet-LHH	glcm	Idn	wavelet-HLL	glcm	Idn	wavelet-HLH	glcm	Idn	wavelet-HHL	glcm	Idn	wavelet-HHH	glcm
original	glcm	Imc1	exponential	glcm	Imc1	gradient	glcm	Imc1	lbp-2D	glcm	Imc1	lbp-3D-m1	glcm	Imc1	lbp-3D-m2	glcm	Imc1	lbp-3D-k	glcm	Imc1	logarithm	glcm	Imc1	square	glcm	Imc1	squareroot	glcm	Imc1	wavelet-LLH	glcm	Imc1	wavelet-LHL	glcm	Imc1	wavelet-LHH	glcm	Imc1	wavelet-HLL	glcm	Imc1	wavelet-HLH	glcm	Imc1	wavelet-HHL	glcm	Imc1	wavelet-HHH	glcm
original	glcm	Imc2	exponential	glcm	Imc2	gradient	glcm	Imc2	lbp-2D	glcm	Imc2	lbp-3D-m1	glcm	Imc2	lbp-3D-m2	glcm	Imc2	lbp-3D-k	glcm	Imc2	logarithm	glcm	Imc2	square	glcm	Imc2	squareroot	glcm	Imc2	wavelet-LLH	glcm	Imc2	wavelet-LHL	glcm	Imc2	wavelet-LHH	glcm	Imc2	wavelet-HLL	glcm	Imc2	wavelet-HLH	glcm	Imc2	wavelet-HHL	glcm	Imc2	wavelet-HHH	glcm
original	glcm	InverseVariance	exponential	glcm	InverseVariance	gradient	glcm	InverseVariance	lbp-2D	glcm	InverseVariance	lbp-3D-m1	glcm	InverseVariance	lbp-3D-m2	glcm	InverseVariance	lbp-3D-k	glcm	InverseVariance	logarithm	glcm	InverseVariance	square	glcm	InverseVariance	squareroot	glcm	InverseVariance	wavelet-LLH	glcm	InverseVariance	wavelet-LHL	glcm	InverseVariance	wavelet-LHH	glcm	InverseVariance	wavelet-HLL	glcm	InverseVariance	wavelet-HLH	glcm	InverseVariance	wavelet-HHL	glcm	InverseVariance	wavelet-HHH	glcm
original	glcm	JointAverage	exponential	glcm	JointAverage	gradient	glcm	JointAverage	lbp-2D	glcm	JointAverage	lbp-3D-m1	glcm	JointAverage	lbp-3D-m2	glcm	JointAverage	lbp-3D-k	glcm	JointAverage	logarithm	glcm	JointAverage	square	glcm	JointAverage	squareroot	glcm	JointAverage	wavelet-LLH	glcm	JointAverage	wavelet-LHL	glcm	JointAverage	wavelet-LHH	glcm	JointAverage	wavelet-HLL	glcm	JointAverage	wavelet-HLH	glcm	JointAverage	wavelet-HHL	glcm	JointAverage	wavelet-HHH	glcm
original	glcm	JointEnergy	exponential	glcm	JointEnergy	gradient	glcm	JointEnergy	lbp-2D	glcm	JointEnergy	lbp-3D-m1	glcm	JointEnergy	lbp-3D-m2	glcm	JointEnergy	lbp-3D-k	glcm	JointEnergy	logarithm	glcm	JointEnergy	square	glcm	JointEnergy	squareroot	glcm	JointEnergy	wavelet-LLH	glcm	JointEnergy	wavelet-LHL	glcm	JointEnergy	wavelet-LHH	glcm	JointEnergy	wavelet-HLL	glcm	JointEnergy	wavelet-HLH	glcm	JointEnergy	wavelet-HHL	glcm	JointEnergy	wavelet-HHH	glcm
original	glcm	JointEntropy	exponential	glcm	JointEntropy	gradient	glcm	JointEntropy	lbp-2D	glcm	JointEntropy	lbp-3D-m1	glcm	JointEntropy	lbp-3D-m2	glcm	JointEntropy	lbp-3D-k	glcm	JointEntropy	logarithm	glcm	JointEntropy	square	glcm	JointEntropy	squareroot	glcm	JointEntropy	wavelet-LLH	glcm	JointEntropy	wavelet-LHL	glcm	JointEntropy	wavelet-LHH	glcm	JointEntropy	wavelet-HLL	glcm	JointEntropy	wavelet-HLH	glcm	JointEntropy	wavelet-HHL	glcm	JointEntropy	wavelet-HHH	glcm
original	glcm	MCC	exponential	glcm	MCC	gradient	glcm	MCC	lbp-2D	glcm	MCC	lbp-3D-m1	glcm	MCC	lbp-3D-m2	glcm	MCC	lbp-3D-k	glcm	MCC	logarithm	glcm	MCC	square	glcm	MCC	squareroot	glcm	MCC	wavelet-LLH	glcm	MCC	wavelet-LHL	glcm	MCC	wavelet-LHH	glcm	MCC	wavelet-HLL	glcm	MCC	wavelet-HLH	glcm	MCC	wavelet-HHL	glcm	MCC	wavelet-HHH	glcm
original	glcm	MaximumProbability	exponential	glcm	MaximumProbability	gradient	glcm	MaximumProbability	lbp-2D	glcm	MaximumProbability	lbp-3D-m1	glcm	MaximumProbability	lbp-3D-m2	glcm	MaximumProbability	lbp-3D-k	glcm	MaximumProbability	logarithm	glcm	MaximumProbability	square	glcm	MaximumProbability	squareroot	glcm	MaximumProbability	wavelet-LLH	glcm	MaximumProbability	wavelet-LHL	glcm	MaximumProbability	wavelet-LHH	glcm	MaximumProbability	wavelet-HLL	glcm	MaximumProbability	wavelet-HLH	glcm	MaximumProbability	wavelet-HHL	glcm	MaximumProbability	wavelet-HHH	glcm
original	glcm	SumAverage	exponential	glcm	SumAverage	gradient	glcm	SumAverage	lbp-2D	glcm	SumAverage	lbp-3D-m1	glcm	SumAverage	lbp-3D-m2	glcm	SumAverage	lbp-3D-k	glcm	SumAverage	logarithm	glcm	SumAverage	square	glcm	SumAverage	squareroot	glcm	SumAverage	wavelet-LLH	glcm	SumAverage	wavelet-LHL	glcm	SumAverage	wavelet-LHH	glcm	SumAverage	wavelet-HLL	glcm	SumAverage	wavelet-HLH	glcm	SumAverage	wavelet-HHL	glcm	SumAverage	wavelet-HHH	glcm
original	glcm	SumEntropy	exponential	glcm	SumEntropy	gradient	glcm	SumEntropy	lbp-2D	glcm	SumEntropy	lbp-3D-m1	glcm	SumEntropy	lbp-3D-m2	glcm	SumEntropy	lbp-3D-k	glcm	SumEntropy	logarithm	glcm	SumEntropy	square	glcm	SumEntropy	squareroot	glcm	SumEntropy	wavelet-LLH	glcm	SumEntropy	wavelet-LHL	glcm	SumEntropy	wavelet-LHH	glcm	SumEntropy	wavelet-HLL	glcm	SumEntropy	wavelet-HLH	glcm	SumEntropy	wavelet-HHL	glcm	SumEntropy	wavelet-HHH	glcm
original	glcm	SumSquares	exponential	glcm	SumSquares	gradient	glcm	SumSquares	lbp-2D	glcm	SumSquares	lbp-3D-m1	glcm	SumSquares	lbp-3D-m2	glcm	SumSquares	lbp-3D-k	glcm	SumSquares	logarithm	glcm	SumSquares	square	glcm	SumSquares	squareroot	glcm	SumSquares	wavelet-LLH	glcm	SumSquares	wavelet-LHL	glcm	SumSquares	wavelet-LHH	glcm	SumSquares	wavelet-HLL	glcm	SumSquares	wavelet-HLH	glcm	SumSquares	wavelet-HHL	glcm	SumSquares	wavelet-HHH	glcm
original	gldm	DependenceEntropy	exponential	gldm	DependenceEntropy	gradient	gldm	DependenceEntropy	lbp-2D	gldm	DependenceEntropy	lbp-3D-m1	gldm	DependenceEntropy	lbp-3D-m2	gldm	DependenceEntropy	lbp-3D-k	gldm	DependenceEntropy	logarithm	gldm	DependenceEntropy	square	gldm	DependenceEntropy	squareroot	gldm	DependenceEntropy	wavelet-LLH	gldm	DependenceEntropy	wavelet-LHL	gldm	DependenceEntropy	wavelet-LHH	gldm	DependenceEntropy	wavelet-HLL	gldm	DependenceEntropy	wavelet-HLH	gldm	DependenceEntropy	wavelet-HHL	gldm	DependenceEntropy	wavelet-HHH	gldm
original	gldm	DependenceNonUniformity	exponential	gldm	DependenceNonUniformity	gradient	gldm	DependenceNonUniformity	lbp-2D	gldm	DependenceNonUniformity	lbp-3D-m1	gldm	DependenceNonUniformity	lbp-3D-m2	gldm	DependenceNonUniformity	lbp-3D-k	gldm	DependenceNonUniformity	logarithm	gldm	DependenceNonUniformity	square	gldm	DependenceNonUniformity	squareroot	gldm	DependenceNonUniformity	wavelet-LLH	gldm	DependenceNonUniformity	wavelet-LHL	gldm	DependenceNonUniformity	wavelet-LHH	gldm	DependenceNonUniformity	wavelet-HLL	gldm	DependenceNonUniformity	wavelet-HLH	gldm	DependenceNonUniformity	wavelet-HHL	gldm	DependenceNonUniformity	wavelet-HHH	gldm
original	gldm	DependenceNonUniformityNormalized	exponential	gldm	DependenceNonUniformityNormalized	gradient	gldm	DependenceNonUniformityNormalized	lbp-2D	gldm	DependenceNonUniformityNormalized	lbp-3D-m1	gldm	DependenceNonUniformityNormalized	lbp-3D-m2	gldm	DependenceNonUniformityNormalized	lbp-3D-k	gldm	DependenceNonUniformityNormalized	logarithm	gldm	DependenceNonUniformityNormalized	square	gldm	DependenceNonUniformityNormalized	squareroot	gldm	DependenceNonUniformityNormalized	wavelet-LLH	gldm	DependenceNonUniformityNormalized	wavelet-LHL	gldm	DependenceNonUniformityNormalized	wavelet-LHH	gldm	DependenceNonUniformityNormalized	wavelet-HLL	gldm	DependenceNonUniformityNormalized	wavelet-HLH	gldm	DependenceNonUniformityNormalized	wavelet-HHL	gldm	DependenceNonUniformityNormalized	wavelet-HHH	gldm
original	gldm	DependenceVariance	exponential	gldm	DependenceVariance	gradient	gldm	DependenceVariance	lbp-2D	gldm	DependenceVariance	lbp-3D-m1	gldm	DependenceVariance	lbp-3D-m2	gldm	DependenceVariance	lbp-3D-k	gldm	DependenceVariance	logarithm	gldm	DependenceVariance	square	gldm	DependenceVariance	squareroot	gldm	DependenceVariance	wavelet-LLH	gldm	DependenceVariance	wavelet-LHL	gldm	DependenceVariance	wavelet-LHH	gldm	DependenceVariance	wavelet-HLL	gldm	DependenceVariance	wavelet-HLH	gldm	DependenceVariance	wavelet-HHL	gldm	DependenceVariance	wavelet-HHH	gldm
original	gldm	GrayLevelNonUniformity	exponential	gldm	GrayLevelNonUniformity	gradient	gldm	GrayLevelNonUniformity	lbp-2D	gldm	GrayLevelNonUniformity	lbp-3D-m1	gldm	GrayLevelNonUniformity	lbp-3D-m2	gldm	GrayLevelNonUniformity	lbp-3D-k	gldm	GrayLevelNonUniformity	logarithm	gldm	GrayLevelNonUniformity	square	gldm	GrayLevelNonUniformity	squareroot	gldm	GrayLevelNonUniformity	wavelet-LLH	gldm	GrayLevelNonUniformity	wavelet-LHL	gldm	GrayLevelNonUniformity	wavelet-LHH	gldm	GrayLevelNonUniformity	wavelet-HLL	gldm	GrayLevelNonUniformity	wavelet-HLH	gldm	GrayLevelNonUniformity	wavelet-HHL	gldm	GrayLevelNonUniformity	wavelet-HHH	gldm
original	gldm	GrayLevelVariance	exponential	gldm	GrayLevelVariance	gradient	gldm	GrayLevelVariance	lbp-2D	gldm	GrayLevelVariance	lbp-3D-m1	gldm	GrayLevelVariance	lbp-3D-m2	gldm	GrayLevelVariance	lbp-3D-k	gldm	GrayLevelVariance	logarithm	gldm	GrayLevelVariance	square	gldm	GrayLevelVariance	squareroot	gldm	GrayLevelVariance	wavelet-LLH	gldm	GrayLevelVariance	wavelet-LHL	gldm	GrayLevelVariance	wavelet-LHH	gldm	GrayLevelVariance	wavelet-HLL	gldm	GrayLevelVariance	wavelet-HLH	gldm	GrayLevelVariance	wavelet-HHL	gldm	GrayLevelVariance	wavelet-HHH	gldm
original	gldm	HighGrayLevelEmphasis	exponential	gldm	HighGrayLevelEmphasis	gradient	gldm	HighGrayLevelEmphasis	lbp-2D	gldm	HighGrayLevelEmphasis	lbp-3D-m1	gldm	HighGrayLevelEmphasis	lbp-3D-m2	gldm	HighGrayLevelEmphasis	lbp-3D-k	gldm	HighGrayLevelEmphasis	logarithm	gldm	HighGrayLevelEmphasis	square	gldm	HighGrayLevelEmphasis	squareroot	gldm	HighGrayLevelEmphasis	wavelet-LLH	gldm	HighGrayLevelEmphasis	wavelet-LHL	gldm	HighGrayLevelEmphasis	wavelet-LHH	gldm	HighGrayLevelEmphasis	wavelet-HLL	gldm	HighGrayLevelEmphasis	wavelet-HLH	gldm	HighGrayLevelEmphasis	wavelet-HHL	gldm	HighGrayLevelEmphasis	wavelet-HHH	gldm
original	gldm	LargeDependenceEmphasis	exponential	gldm	LargeDependenceEmphasis	gradient	gldm	LargeDependenceEmphasis	lbp-2D	gldm	LargeDependenceEmphasis	lbp-3D-m1	gldm	LargeDependenceEmphasis	lbp-3D-m2	gldm	LargeDependenceEmphasis	lbp-3D-k	gldm	LargeDependenceEmphasis	logarithm	gldm	LargeDependenceEmphasis	square	gldm	LargeDependenceEmphasis	squareroot	gldm	LargeDependenceEmphasis	wavelet-LLH	gldm	LargeDependenceEmphasis	wavelet-LHL	gldm	LargeDependenceEmphasis	wavelet-LHH	gldm	LargeDependenceEmphasis	wavelet-HLL	gldm	LargeDependenceEmphasis	wavelet-HLH	gldm	LargeDependenceEmphasis	wavelet-HHL	gldm	LargeDependenceEmphasis	wavelet-HHH	gldm
original	gldm	LargeDependenceHighGrayLevelEmphasis	exponential	gldm	LargeDependenceHighGrayLevelEmphasis	gradient	gldm	LargeDependenceHighGrayLevelEmphasis	lbp-2D	gldm	LargeDependenceHighGrayLevelEmphasis	lbp-3D-m1	gldm	LargeDependenceHighGrayLevelEmphasis	lbp-3D-m2	gldm	LargeDependenceHighGrayLevelEmphasis	lbp-3D-k	gldm	LargeDependenceHighGrayLevelEmphasis	logarithm	gldm	LargeDependenceHighGrayLevelEmphasis	square	gldm	LargeDependenceHighGrayLevelEmphasis	squareroot	gldm	LargeDependenceHighGrayLevelEmphasis	wavelet-LLH	gldm	LargeDependenceHighGrayLevelEmphasis	wavelet-LHL	gldm	LargeDependenceHighGrayLevelEmphasis	wavelet-LHH	gldm	LargeDependenceHighGrayLevelEmphasis	wavelet-HLL	gldm	LargeDependenceHighGrayLevelEmphasis	wavelet-HLH	gldm	LargeDependenceHighGrayLevelEmphasis	wavelet-HHL	gldm	LargeDependenceHighGrayLevelEmphasis	wavelet-HHH	gldm
original	gldm	LargeDependenceLowGrayLevelEmphasis	exponential	gldm	LargeDependenceLowGrayLevelEmphasis	gradient	gldm	LargeDependenceLowGrayLevelEmphasis	lbp-2D	gldm	LargeDependenceLowGrayLevelEmphasis	lbp-3D-m1	gldm	LargeDependenceLowGrayLevelEmphasis	lbp-3D-m2	gldm	LargeDependenceLowGrayLevelEmphasis	lbp-3D-k	gldm	LargeDependenceLowGrayLevelEmphasis	logarithm	gldm	LargeDependenceLowGrayLevelEmphasis	square	gldm	LargeDependenceLowGrayLevelEmphasis	squareroot	gldm	LargeDependenceLowGrayLevelEmphasis	wavelet-LLH	gldm	LargeDependenceLowGrayLevelEmphasis	wavelet-LHL	gldm	LargeDependenceLowGrayLevelEmphasis	wavelet-LHH	gldm	LargeDependenceLowGrayLevelEmphasis	wavelet-HLL	gldm	LargeDependenceLowGrayLevelEmphasis	wavelet-HLH	gldm	LargeDependenceLowGrayLevelEmphasis	wavelet-HHL	gldm	LargeDependenceLowGrayLevelEmphasis	wavelet-HHH	gldm
original	gldm	LowGrayLevelEmphasis	exponential	gldm	LowGrayLevelEmphasis	gradient	gldm	LowGrayLevelEmphasis	lbp-2D	gldm	LowGrayLevelEmphasis	lbp-3D-m1	gldm	LowGrayLevelEmphasis	lbp-3D-m2	gldm	LowGrayLevelEmphasis	lbp-3D-k	gldm	LowGrayLevelEmphasis	logarithm	gldm	LowGrayLevelEmphasis	square	gldm	LowGrayLevelEmphasis	squareroot	gldm	LowGrayLevelEmphasis	wavelet-LLH	gldm	LowGrayLevelEmphasis	wavelet-LHL	gldm	LowGrayLevelEmphasis	wavelet-LHH	gldm	LowGrayLevelEmphasis	wavelet-HLL	gldm	LowGrayLevelEmphasis	wavelet-HLH	gldm	LowGrayLevelEmphasis	wavelet-HHL	gldm	LowGrayLevelEmphasis	wavelet-HHH	gldm
original	gldm	SmallDependenceEmphasis	exponential	gldm	SmallDependenceEmphasis	gradient	gldm	SmallDependenceEmphasis	lbp-2D	gldm	SmallDependenceEmphasis	lbp-3D-m1	gldm	SmallDependenceEmphasis	lbp-3D-m2	gldm	SmallDependenceEmphasis	lbp-3D-k	gldm	SmallDependenceEmphasis	logarithm	gldm	SmallDependenceEmphasis	square	gldm	SmallDependenceEmphasis	squareroot	gldm	SmallDependenceEmphasis	wavelet-LLH	gldm	SmallDependenceEmphasis	wavelet-LHL	gldm	SmallDependenceEmphasis	wavelet-LHH	gldm	SmallDependenceEmphasis	wavelet-HLL	gldm	SmallDependenceEmphasis	wavelet-HLH	gldm	SmallDependenceEmphasis	wavelet-HHL	gldm	SmallDependenceEmphasis	wavelet-HHH	gldm
original	gldm	SmallDependenceHighGrayLevelEmphasis	exponential	gldm	SmallDependenceHighGrayLevelEmphasis	gradient	gldm	SmallDependenceHighGrayLevelEmphasis	lbp-2D	gldm	SmallDependenceHighGrayLevelEmphasis	lbp-3D-m1	gldm	SmallDependenceHighGrayLevelEmphasis	lbp-3D-m2	gldm	SmallDependenceHighGrayLevelEmphasis	lbp-3D-k	gldm	SmallDependenceHighGrayLevelEmphasis	logarithm	gldm	SmallDependenceHighGrayLevelEmphasis	square	gldm	SmallDependenceHighGrayLevelEmphasis	squareroot	gldm	SmallDependenceHighGrayLevelEmphasis	wavelet-LLH	gldm	SmallDependenceHighGrayLevelEmphasis	wavelet-LHL	gldm	SmallDependenceHighGrayLevelEmphasis	wavelet-LHH	gldm	SmallDependenceHighGrayLevelEmphasis	wavelet-HLL	gldm	SmallDependenceHighGrayLevelEmphasis	wavelet-HLH	gldm	SmallDependenceHighGrayLevelEmphasis	wavelet-HHL	gldm	SmallDependenceHighGrayLevelEmphasis	wavelet-HHH	gldm
original	gldm	SmallDependenceLowGrayLevelEmphasis	exponential	gldm	SmallDependenceLowGrayLevelEmphasis	gradient	gldm	SmallDependenceLowGrayLevelEmphasis	lbp-2D	gldm	SmallDependenceLowGrayLevelEmphasis	lbp-3D-m1	gldm	SmallDependenceLowGrayLevelEmphasis	lbp-3D-m2	gldm	SmallDependenceLowGrayLevelEmphasis	lbp-3D-k	gldm	SmallDependenceLowGrayLevelEmphasis	logarithm	gldm	SmallDependenceLowGrayLevelEmphasis	square	gldm	SmallDependenceLowGrayLevelEmphasis	squareroot	gldm	SmallDependenceLowGrayLevelEmphasis	wavelet-LLH	gldm	SmallDependenceLowGrayLevelEmphasis	wavelet-LHL	gldm	SmallDependenceLowGrayLevelEmphasis	wavelet-LHH	gldm	SmallDependenceLowGrayLevelEmphasis	wavelet-HLL	gldm	SmallDependenceLowGrayLevelEmphasis	wavelet-HLH	gldm	SmallDependenceLowGrayLevelEmphasis	wavelet-HHL	gldm	SmallDependenceLowGrayLevelEmphasis	wavelet-HHH	gldm
original	glrlm	GrayLevelNonUniformity	exponential	glrlm	GrayLevelNonUniformity	gradient	glrlm	GrayLevelNonUniformity	lbp-2D	glrlm	GrayLevelNonUniformity	lbp-3D-m1	glrlm	GrayLevelNonUniformity	lbp-3D-m2	glrlm	GrayLevelNonUniformity	lbp-3D-k	glrlm	GrayLevelNonUniformity	logarithm	glrlm	GrayLevelNonUniformity	square	glrlm	GrayLevelNonUniformity	squareroot	glrlm	GrayLevelNonUniformity	wavelet-LLH	glrlm	GrayLevelNonUniformity	wavelet-LHL	glrlm	GrayLevelNonUniformity	wavelet-LHH	glrlm	GrayLevelNonUniformity	wavelet-HLL	glrlm	GrayLevelNonUniformity	wavelet-HLH	glrlm	GrayLevelNonUniformity	wavelet-HHL	glrlm	GrayLevelNonUniformity	wavelet-HHH	glrlm
original	glrlm	GrayLevelNonUniformityNormalized	exponential	glrlm	GrayLevelNonUniformityNormalized	gradient	glrlm	GrayLevelNonUniformityNormalized	lbp-2D	glrlm	GrayLevelNonUniformityNormalized	lbp-3D-m1	glrlm	GrayLevelNonUniformityNormalized	lbp-3D-m2	glrlm	GrayLevelNonUniformityNormalized	lbp-3D-k	glrlm	GrayLevelNonUniformityNormalized	logarithm	glrlm	GrayLevelNonUniformityNormalized	square	glrlm	GrayLevelNonUniformityNormalized	squareroot	glrlm	GrayLevelNonUniformityNormalized	wavelet-LLH	glrlm	GrayLevelNonUniformityNormalized	wavelet-LHL	glrlm	GrayLevelNonUniformityNormalized	wavelet-LHH	glrlm	GrayLevelNonUniformityNormalized	wavelet-HLL	glrlm	GrayLevelNonUniformityNormalized	wavelet-HLH	glrlm	GrayLevelNonUniformityNormalized	wavelet-HHL	glrlm	GrayLevelNonUniformityNormalized	wavelet-HHH	glrlm
original	glrlm	GrayLevelVariance	exponential	glrlm	GrayLevelVariance	gradient	glrlm	GrayLevelVariance	lbp-2D	glrlm	GrayLevelVariance	lbp-3D-m1	glrlm	GrayLevelVariance	lbp-3D-m2	glrlm	GrayLevelVariance	lbp-3D-k	glrlm	GrayLevelVariance	logarithm	glrlm	GrayLevelVariance	square	glrlm	GrayLevelVariance	squareroot	glrlm	GrayLevelVariance	wavelet-LLH	glrlm	GrayLevelVariance	wavelet-LHL	glrlm	GrayLevelVariance	wavelet-LHH	glrlm	GrayLevelVariance	wavelet-HLL	glrlm	GrayLevelVariance	wavelet-HLH	glrlm	GrayLevelVariance	wavelet-HHL	glrlm	GrayLevelVariance	wavelet-HHH	glrlm
original	glrlm	HighGrayLevelRunEmphasis	exponential	glrlm	HighGrayLevelRunEmphasis	gradient	glrlm	HighGrayLevelRunEmphasis	lbp-2D	glrlm	HighGrayLevelRunEmphasis	lbp-3D-m1	glrlm	HighGrayLevelRunEmphasis	lbp-3D-m2	glrlm	HighGrayLevelRunEmphasis	lbp-3D-k	glrlm	HighGrayLevelRunEmphasis	logarithm	glrlm	HighGrayLevelRunEmphasis	square	glrlm	HighGrayLevelRunEmphasis	squareroot	glrlm	HighGrayLevelRunEmphasis	wavelet-LLH	glrlm	HighGrayLevelRunEmphasis	wavelet-LHL	glrlm	HighGrayLevelRunEmphasis	wavelet-LHH	glrlm	HighGrayLevelRunEmphasis	wavelet-HLL	glrlm	HighGrayLevelRunEmphasis	wavelet-HLH	glrlm	HighGrayLevelRunEmphasis	wavelet-HHL	glrlm	HighGrayLevelRunEmphasis	wavelet-HHH	glrlm
original	glrlm	LongRunEmphasis	exponential	glrlm	LongRunEmphasis	gradient	glrlm	LongRunEmphasis	lbp-2D	glrlm	LongRunEmphasis	lbp-3D-m1	glrlm	LongRunEmphasis	lbp-3D-m2	glrlm	LongRunEmphasis	lbp-3D-k	glrlm	LongRunEmphasis	logarithm	glrlm	LongRunEmphasis	square	glrlm	LongRunEmphasis	squareroot	glrlm	LongRunEmphasis	wavelet-LLH	glrlm	LongRunEmphasis	wavelet-LHL	glrlm	LongRunEmphasis	wavelet-LHH	glrlm	LongRunEmphasis	wavelet-HLL	glrlm	LongRunEmphasis	wavelet-HLH	glrlm	LongRunEmphasis	wavelet-HHL	glrlm	LongRunEmphasis	wavelet-HHH	glrlm
original	glrlm	LongRunHighGrayLevelEmphasis	exponential	glrlm	LongRunHighGrayLevelEmphasis	gradient	glrlm	LongRunHighGrayLevelEmphasis	lbp-2D	glrlm	LongRunHighGrayLevelEmphasis	lbp-3D-m1	glrlm	LongRunHighGrayLevelEmphasis	lbp-3D-m2	glrlm	LongRunHighGrayLevelEmphasis	lbp-3D-k	glrlm	LongRunHighGrayLevelEmphasis	logarithm	glrlm	LongRunHighGrayLevelEmphasis	square	glrlm	LongRunHighGrayLevelEmphasis	squareroot	glrlm	LongRunHighGrayLevelEmphasis	wavelet-LLH	glrlm	LongRunHighGrayLevelEmphasis	wavelet-LHL	glrlm	LongRunHighGrayLevelEmphasis	wavelet-LHH	glrlm	LongRunHighGrayLevelEmphasis	wavelet-HLL	glrlm	LongRunHighGrayLevelEmphasis	wavelet-HLH	glrlm	LongRunHighGrayLevelEmphasis	wavelet-HHL	glrlm	LongRunHighGrayLevelEmphasis	wavelet-HHH	glrlm
original	glrlm	LongRunLowGrayLevelEmphasis	exponential	glrlm	LongRunLowGrayLevelEmphasis	gradient	glrlm	LongRunLowGrayLevelEmphasis	lbp-2D	glrlm	LongRunLowGrayLevelEmphasis	lbp-3D-m1	glrlm	LongRunLowGrayLevelEmphasis	lbp-3D-m2	glrlm	LongRunLowGrayLevelEmphasis	lbp-3D-k	glrlm	LongRunLowGrayLevelEmphasis	logarithm	glrlm	LongRunLowGrayLevelEmphasis	square	glrlm	LongRunLowGrayLevelEmphasis	squareroot	glrlm	LongRunLowGrayLevelEmphasis	wavelet-LLH	glrlm	LongRunLowGrayLevelEmphasis	wavelet-LHL	glrlm	LongRunLowGrayLevelEmphasis	wavelet-LHH	glrlm	LongRunLowGrayLevelEmphasis	wavelet-HLL	glrlm	LongRunLowGrayLevelEmphasis	wavelet-HLH	glrlm	LongRunLowGrayLevelEmphasis	wavelet-HHL	glrlm	LongRunLowGrayLevelEmphasis	wavelet-HHH	glrlm
original	glrlm	LowGrayLevelRunEmphasis	exponential	glrlm	LowGrayLevelRunEmphasis	gradient	glrlm	LowGrayLevelRunEmphasis	lbp-2D	glrlm	LowGrayLevelRunEmphasis	lbp-3D-m1	glrlm	LowGrayLevelRunEmphasis	lbp-3D-m2	glrlm	LowGrayLevelRunEmphasis	lbp-3D-k	glrlm	LowGrayLevelRunEmphasis	logarithm	glrlm	LowGrayLevelRunEmphasis	square	glrlm	LowGrayLevelRunEmphasis	squareroot	glrlm	LowGrayLevelRunEmphasis	wavelet-LLH	glrlm	LowGrayLevelRunEmphasis	wavelet-LHL	glrlm	LowGrayLevelRunEmphasis	wavelet-LHH	glrlm	LowGrayLevelRunEmphasis	wavelet-HLL	glrlm	LowGrayLevelRunEmphasis	wavelet-HLH	glrlm	LowGrayLevelRunEmphasis	wavelet-HHL	glrlm	LowGrayLevelRunEmphasis	wavelet-HHH	glrlm
original	glrlm	RunEntropy	exponential	glrlm	RunEntropy	gradient	glrlm	RunEntropy	lbp-2D	glrlm	RunEntropy	lbp-3D-m1	glrlm	RunEntropy	lbp-3D-m2	glrlm	RunEntropy	lbp-3D-k	glrlm	RunEntropy	logarithm	glrlm	RunEntropy	square	glrlm	RunEntropy	squareroot	glrlm	RunEntropy	wavelet-LLH	glrlm	RunEntropy	wavelet-LHL	glrlm	RunEntropy	wavelet-LHH	glrlm	RunEntropy	wavelet-HLL	glrlm	RunEntropy	wavelet-HLH	glrlm	RunEntropy	wavelet-HHL	glrlm	RunEntropy	wavelet-HHH	glrlm
original	glrlm	RunLengthNonUniformity	exponential	glrlm	RunLengthNonUniformity	gradient	glrlm	RunLengthNonUniformity	lbp-2D	glrlm	RunLengthNonUniformity	lbp-3D-m1	glrlm	RunLengthNonUniformity	lbp-3D-m2	glrlm	RunLengthNonUniformity	lbp-3D-k	glrlm	RunLengthNonUniformity	logarithm	glrlm	RunLengthNonUniformity	square	glrlm	RunLengthNonUniformity	squareroot	glrlm	RunLengthNonUniformity	wavelet-LLH	glrlm	RunLengthNonUniformity	wavelet-LHL	glrlm	RunLengthNonUniformity	wavelet-LHH	glrlm	RunLengthNonUniformity	wavelet-HLL	glrlm	RunLengthNonUniformity	wavelet-HLH	glrlm	RunLengthNonUniformity	wavelet-HHL	glrlm	RunLengthNonUniformity	wavelet-HHH	glrlm
original	glrlm	RunLengthNonUniformityNormalized	exponential	glrlm	RunLengthNonUniformityNormalized	gradient	glrlm	RunLengthNonUniformityNormalized	lbp-2D	glrlm	RunLengthNonUniformityNormalized	lbp-3D-m1	glrlm	RunLengthNonUniformityNormalized	lbp-3D-m2	glrlm	RunLengthNonUniformityNormalized	lbp-3D-k	glrlm	RunLengthNonUniformityNormalized	logarithm	glrlm	RunLengthNonUniformityNormalized	square	glrlm	RunLengthNonUniformityNormalized	squareroot	glrlm	RunLengthNonUniformityNormalized	wavelet-LLH	glrlm	RunLengthNonUniformityNormalized	wavelet-LHL	glrlm	RunLengthNonUniformityNormalized	wavelet-LHH	glrlm	RunLengthNonUniformityNormalized	wavelet-HLL	glrlm	RunLengthNonUniformityNormalized	wavelet-HLH	glrlm	RunLengthNonUniformityNormalized	wavelet-HHL	glrlm	RunLengthNonUniformityNormalized	wavelet-HHH	glrlm
original	glrlm	RunPercentage	exponential	glrlm	RunPercentage	gradient	glrlm	RunPercentage	lbp-2D	glrlm	RunPercentage	lbp-3D-m1	glrlm	RunPercentage	lbp-3D-m2	glrlm	RunPercentage	lbp-3D-k	glrlm	RunPercentage	logarithm	glrlm	RunPercentage	square	glrlm	RunPercentage	squareroot	glrlm	RunPercentage	wavelet-LLH	glrlm	RunPercentage	wavelet-LHL	glrlm	RunPercentage	wavelet-LHH	glrlm	RunPercentage	wavelet-HLL	glrlm	RunPercentage	wavelet-HLH	glrlm	RunPercentage	wavelet-HHL	glrlm	RunPercentage	wavelet-HHH	glrlm
original	glrlm	RunVariance	exponential	glrlm	RunVariance	gradient	glrlm	RunVariance	lbp-2D	glrlm	RunVariance	lbp-3D-m1	glrlm	RunVariance	lbp-3D-m2	glrlm	RunVariance	lbp-3D-k	glrlm	RunVariance	logarithm	glrlm	RunVariance	square	glrlm	RunVariance	squareroot	glrlm	RunVariance	wavelet-LLH	glrlm	RunVariance	wavelet-LHL	glrlm	RunVariance	wavelet-LHH	glrlm	RunVariance	wavelet-HLL	glrlm	RunVariance	wavelet-HLH	glrlm	RunVariance	wavelet-HHL	glrlm	RunVariance	wavelet-HHH	glrlm
original	glrlm	ShortRunEmphasis	exponential	glrlm	ShortRunEmphasis	gradient	glrlm	ShortRunEmphasis	lbp-2D	glrlm	ShortRunEmphasis	lbp-3D-m1	glrlm	ShortRunEmphasis	lbp-3D-m2	glrlm	ShortRunEmphasis	lbp-3D-k	glrlm	ShortRunEmphasis	logarithm	glrlm	ShortRunEmphasis	square	glrlm	ShortRunEmphasis	squareroot	glrlm	ShortRunEmphasis	wavelet-LLH	glrlm	ShortRunEmphasis	wavelet-LHL	glrlm	ShortRunEmphasis	wavelet-LHH	glrlm	ShortRunEmphasis	wavelet-HLL	glrlm	ShortRunEmphasis	wavelet-HLH	glrlm	ShortRunEmphasis	wavelet-HHL	glrlm	ShortRunEmphasis	wavelet-HHH	glrlm
original	glrlm	ShortRunHighGrayLevelEmphasis	exponential	glrlm	ShortRunHighGrayLevelEmphasis	gradient	glrlm	ShortRunHighGrayLevelEmphasis	lbp-2D	glrlm	ShortRunHighGrayLevelEmphasis	lbp-3D-m1	glrlm	ShortRunHighGrayLevelEmphasis	lbp-3D-m2	glrlm	ShortRunHighGrayLevelEmphasis	lbp-3D-k	glrlm	ShortRunHighGrayLevelEmphasis	logarithm	glrlm	ShortRunHighGrayLevelEmphasis	square	glrlm	ShortRunHighGrayLevelEmphasis	squareroot	glrlm	ShortRunHighGrayLevelEmphasis	wavelet-LLH	glrlm	ShortRunHighGrayLevelEmphasis	wavelet-LHL	glrlm	ShortRunHighGrayLevelEmphasis	wavelet-LHH	glrlm	ShortRunHighGrayLevelEmphasis	wavelet-HLL	glrlm	ShortRunHighGrayLevelEmphasis	wavelet-HLH	glrlm	ShortRunHighGrayLevelEmphasis	wavelet-HHL	glrlm	ShortRunHighGrayLevelEmphasis	wavelet-HHH	glrlm
original	glrlm	ShortRunLowGrayLevelEmphasis	exponential	glrlm	ShortRunLowGrayLevelEmphasis	gradient	glrlm	ShortRunLowGrayLevelEmphasis	lbp-2D	glrlm	ShortRunLowGrayLevelEmphasis	lbp-3D-m1	glrlm	ShortRunLowGrayLevelEmphasis	lbp-3D-m2	glrlm	ShortRunLowGrayLevelEmphasis	lbp-3D-k	glrlm	ShortRunLowGrayLevelEmphasis	logarithm	glrlm	ShortRunLowGrayLevelEmphasis	square	glrlm	ShortRunLowGrayLevelEmphasis	squareroot	glrlm	ShortRunLowGrayLevelEmphasis	wavelet-LLH	glrlm	ShortRunLowGrayLevelEmphasis	wavelet-LHL	glrlm	ShortRunLowGrayLevelEmphasis	wavelet-LHH	glrlm	ShortRunLowGrayLevelEmphasis	wavelet-HLL	glrlm	ShortRunLowGrayLevelEmphasis	wavelet-HLH	glrlm	ShortRunLowGrayLevelEmphasis	wavelet-HHL	glrlm	ShortRunLowGrayLevelEmphasis	wavelet-HHH	glrlm
original	glszm	GrayLevelNonUniformity	exponential	glszm	GrayLevelNonUniformity	gradient	glszm	GrayLevelNonUniformity	lbp-2D	glszm	GrayLevelNonUniformity	lbp-3D-m1	glszm	GrayLevelNonUniformity	lbp-3D-m2	glszm	GrayLevelNonUniformity	lbp-3D-k	glszm	GrayLevelNonUniformity	logarithm	glszm	GrayLevelNonUniformity	square	glszm	GrayLevelNonUniformity	squareroot	glszm	GrayLevelNonUniformity	wavelet-LLH	glszm	GrayLevelNonUniformity	wavelet-LHL	glszm	GrayLevelNonUniformity	wavelet-LHH	glszm	GrayLevelNonUniformity	wavelet-HLL	glszm	GrayLevelNonUniformity	wavelet-HLH	glszm	GrayLevelNonUniformity	wavelet-HHL	glszm	GrayLevelNonUniformity	wavelet-HHH	glszm
original	glszm	GrayLevelNonUniformityNormalized	exponential	glszm	GrayLevelNonUniformityNormalized	gradient	glszm	GrayLevelNonUniformityNormalized	lbp-2D	glszm	GrayLevelNonUniformityNormalized	lbp-3D-m1	glszm	GrayLevelNonUniformityNormalized	lbp-3D-m2	glszm	GrayLevelNonUniformityNormalized	lbp-3D-k	glszm	GrayLevelNonUniformityNormalized	logarithm	glszm	GrayLevelNonUniformityNormalized	square	glszm	GrayLevelNonUniformityNormalized	squareroot	glszm	GrayLevelNonUniformityNormalized	wavelet-LLH	glszm	GrayLevelNonUniformityNormalized	wavelet-LHL	glszm	GrayLevelNonUniformityNormalized	wavelet-LHH	glszm	GrayLevelNonUniformityNormalized	wavelet-HLL	glszm	GrayLevelNonUniformityNormalized	wavelet-HLH	glszm	GrayLevelNonUniformityNormalized	wavelet-HHL	glszm	GrayLevelNonUniformityNormalized	wavelet-HHH	glszm
original	glszm	GrayLevelVariance	exponential	glszm	GrayLevelVariance	gradient	glszm	GrayLevelVariance	lbp-2D	glszm	GrayLevelVariance	lbp-3D-m1	glszm	GrayLevelVariance	lbp-3D-m2	glszm	GrayLevelVariance	lbp-3D-k	glszm	GrayLevelVariance	logarithm	glszm	GrayLevelVariance	square	glszm	GrayLevelVariance	squareroot	glszm	GrayLevelVariance	wavelet-LLH	glszm	GrayLevelVariance	wavelet-LHL	glszm	GrayLevelVariance	wavelet-LHH	glszm	GrayLevelVariance	wavelet-HLL	glszm	GrayLevelVariance	wavelet-HLH	glszm	GrayLevelVariance	wavelet-HHL	glszm	GrayLevelVariance	wavelet-HHH	glszm
original	glszm	HighGrayLevelZoneEmphasis	exponential	glszm	HighGrayLevelZoneEmphasis	gradient	glszm	HighGrayLevelZoneEmphasis	lbp-2D	glszm	HighGrayLevelZoneEmphasis	lbp-3D-m1	glszm	HighGrayLevelZoneEmphasis	lbp-3D-m2	glszm	HighGrayLevelZoneEmphasis	lbp-3D-k	glszm	HighGrayLevelZoneEmphasis	logarithm	glszm	HighGrayLevelZoneEmphasis	square	glszm	HighGrayLevelZoneEmphasis	squareroot	glszm	HighGrayLevelZoneEmphasis	wavelet-LLH	glszm	HighGrayLevelZoneEmphasis	wavelet-LHL	glszm	HighGrayLevelZoneEmphasis	wavelet-LHH	glszm	HighGrayLevelZoneEmphasis	wavelet-HLL	glszm	HighGrayLevelZoneEmphasis	wavelet-HLH	glszm	HighGrayLevelZoneEmphasis	wavelet-HHL	glszm	HighGrayLevelZoneEmphasis	wavelet-HHH	glszm
original	glszm	LargeAreaEmphasis	exponential	glszm	LargeAreaEmphasis	gradient	glszm	LargeAreaEmphasis	lbp-2D	glszm	LargeAreaEmphasis	lbp-3D-m1	glszm	LargeAreaEmphasis	lbp-3D-m2	glszm	LargeAreaEmphasis	lbp-3D-k	glszm	LargeAreaEmphasis	logarithm	glszm	LargeAreaEmphasis	square	glszm	LargeAreaEmphasis	squareroot	glszm	LargeAreaEmphasis	wavelet-LLH	glszm	LargeAreaEmphasis	wavelet-LHL	glszm	LargeAreaEmphasis	wavelet-LHH	glszm	LargeAreaEmphasis	wavelet-HLL	glszm	LargeAreaEmphasis	wavelet-HLH	glszm	LargeAreaEmphasis	wavelet-HHL	glszm	LargeAreaEmphasis	wavelet-HHH	glszm
original	glszm	LargeAreaHighGrayLevelEmphasis	exponential	glszm	LargeAreaHighGrayLevelEmphasis	gradient	glszm	LargeAreaHighGrayLevelEmphasis	lbp-2D	glszm	LargeAreaHighGrayLevelEmphasis	lbp-3D-m1	glszm	LargeAreaHighGrayLevelEmphasis	lbp-3D-m2	glszm	LargeAreaHighGrayLevelEmphasis	lbp-3D-k	glszm	LargeAreaHighGrayLevelEmphasis	logarithm	glszm	LargeAreaHighGrayLevelEmphasis	square	glszm	LargeAreaHighGrayLevelEmphasis	squareroot	glszm	LargeAreaHighGrayLevelEmphasis	wavelet-LLH	glszm	LargeAreaHighGrayLevelEmphasis	wavelet-LHL	glszm	LargeAreaHighGrayLevelEmphasis	wavelet-LHH	glszm	LargeAreaHighGrayLevelEmphasis	wavelet-HLL	glszm	LargeAreaHighGrayLevelEmphasis	wavelet-HLH	glszm	LargeAreaHighGrayLevelEmphasis	wavelet-HHL	glszm	LargeAreaHighGrayLevelEmphasis	wavelet-HHH	glszm
original	glszm	LargeAreaLowGrayLevelEmphasis	exponential	glszm	LargeAreaLowGrayLevelEmphasis	gradient	glszm	LargeAreaLowGrayLevelEmphasis	lbp-2D	glszm	LargeAreaLowGrayLevelEmphasis	lbp-3D-m1	glszm	LargeAreaLowGrayLevelEmphasis	lbp-3D-m2	glszm	LargeAreaLowGrayLevelEmphasis	lbp-3D-k	glszm	LargeAreaLowGrayLevelEmphasis	logarithm	glszm	LargeAreaLowGrayLevelEmphasis	square	glszm	LargeAreaLowGrayLevelEmphasis	squareroot	glszm	LargeAreaLowGrayLevelEmphasis	wavelet-LLH	glszm	LargeAreaLowGrayLevelEmphasis	wavelet-LHL	glszm	LargeAreaLowGrayLevelEmphasis	wavelet-LHH	glszm	LargeAreaLowGrayLevelEmphasis	wavelet-HLL	glszm	LargeAreaLowGrayLevelEmphasis	wavelet-HLH	glszm	LargeAreaLowGrayLevelEmphasis	wavelet-HHL	glszm	LargeAreaLowGrayLevelEmphasis	wavelet-HHH	glszm
original	glszm	LowGrayLevelZoneEmphasis	exponential	glszm	LowGrayLevelZoneEmphasis	gradient	glszm	LowGrayLevelZoneEmphasis	lbp-2D	glszm	LowGrayLevelZoneEmphasis	lbp-3D-m1	glszm	LowGrayLevelZoneEmphasis	lbp-3D-m2	glszm	LowGrayLevelZoneEmphasis	lbp-3D-k	glszm	LowGrayLevelZoneEmphasis	logarithm	glszm	LowGrayLevelZoneEmphasis	square	glszm	LowGrayLevelZoneEmphasis	squareroot	glszm	LowGrayLevelZoneEmphasis	wavelet-LLH	glszm	LowGrayLevelZoneEmphasis	wavelet-LHL	glszm	LowGrayLevelZoneEmphasis	wavelet-LHH	glszm	LowGrayLevelZoneEmphasis	wavelet-HLL	glszm	LowGrayLevelZoneEmphasis	wavelet-HLH	glszm	LowGrayLevelZoneEmphasis	wavelet-HHL	glszm	LowGrayLevelZoneEmphasis	wavelet-HHH	glszm
original	glszm	SizeZoneNonUniformity	exponential	glszm	SizeZoneNonUniformity	gradient	glszm	SizeZoneNonUniformity	lbp-2D	glszm	SizeZoneNonUniformity	lbp-3D-m1	glszm	SizeZoneNonUniformity	lbp-3D-m2	glszm	SizeZoneNonUniformity	lbp-3D-k	glszm	SizeZoneNonUniformity	logarithm	glszm	SizeZoneNonUniformity	square	glszm	SizeZoneNonUniformity	squareroot	glszm	SizeZoneNonUniformity	wavelet-LLH	glszm	SizeZoneNonUniformity	wavelet-LHL	glszm	SizeZoneNonUniformity	wavelet-LHH	glszm	SizeZoneNonUniformity	wavelet-HLL	glszm	SizeZoneNonUniformity	wavelet-HLH	glszm	SizeZoneNonUniformity	wavelet-HHL	glszm	SizeZoneNonUniformity	wavelet-HHH	glszm
original	glszm	SizeZoneNonUniformityNormalized	exponential	glszm	SizeZoneNonUniformityNormalized	gradient	glszm	SizeZoneNonUniformityNormalized	lbp-2D	glszm	SizeZoneNonUniformityNormalized	lbp-3D-m1	glszm	SizeZoneNonUniformityNormalized	lbp-3D-m2	glszm	SizeZoneNonUniformityNormalized	lbp-3D-k	glszm	SizeZoneNonUniformityNormalized	logarithm	glszm	SizeZoneNonUniformityNormalized	square	glszm	SizeZoneNonUniformityNormalized	squareroot	glszm	SizeZoneNonUniformityNormalized	wavelet-LLH	glszm	SizeZoneNonUniformityNormalized	wavelet-LHL	glszm	SizeZoneNonUniformityNormalized	wavelet-LHH	glszm	SizeZoneNonUniformityNormalized	wavelet-HLL	glszm	SizeZoneNonUniformityNormalized	wavelet-HLH	glszm	SizeZoneNonUniformityNormalized	wavelet-HHL	glszm	SizeZoneNonUniformityNormalized	wavelet-HHH	glszm
original	glszm	SmallAreaEmphasis	exponential	glszm	SmallAreaEmphasis	gradient	glszm	SmallAreaEmphasis	lbp-2D	glszm	SmallAreaEmphasis	lbp-3D-m1	glszm	SmallAreaEmphasis	lbp-3D-m2	glszm	SmallAreaEmphasis	lbp-3D-k	glszm	SmallAreaEmphasis	logarithm	glszm	SmallAreaEmphasis	square	glszm	SmallAreaEmphasis	squareroot	glszm	SmallAreaEmphasis	wavelet-LLH	glszm	SmallAreaEmphasis	wavelet-LHL	glszm	SmallAreaEmphasis	wavelet-LHH	glszm	SmallAreaEmphasis	wavelet-HLL	glszm	SmallAreaEmphasis	wavelet-HLH	glszm	SmallAreaEmphasis	wavelet-HHL	glszm	SmallAreaEmphasis	wavelet-HHH	glszm
original	glszm	SmallAreaHighGrayLevelEmphasis	exponential	glszm	SmallAreaHighGrayLevelEmphasis	gradient	glszm	SmallAreaHighGrayLevelEmphasis	lbp-2D	glszm	SmallAreaHighGrayLevelEmphasis	lbp-3D-m1	glszm	SmallAreaHighGrayLevelEmphasis	lbp-3D-m2	glszm	SmallAreaHighGrayLevelEmphasis	lbp-3D-k	glszm	SmallAreaHighGrayLevelEmphasis	logarithm	glszm	SmallAreaHighGrayLevelEmphasis	square	glszm	SmallAreaHighGrayLevelEmphasis	squareroot	glszm	SmallAreaHighGrayLevelEmphasis	wavelet-LLH	glszm	SmallAreaHighGrayLevelEmphasis	wavelet-LHL	glszm	SmallAreaHighGrayLevelEmphasis	wavelet-LHH	glszm	SmallAreaHighGrayLevelEmphasis	wavelet-HLL	glszm	SmallAreaHighGrayLevelEmphasis	wavelet-HLH	glszm	SmallAreaHighGrayLevelEmphasis	wavelet-HHL	glszm	SmallAreaHighGrayLevelEmphasis	wavelet-HHH	glszm
original	glszm	SmallAreaLowGrayLevelEmphasis	exponential	glszm	SmallAreaLowGrayLevelEmphasis	gradient	glszm	SmallAreaLowGrayLevelEmphasis	lbp-2D	glszm	SmallAreaLowGrayLevelEmphasis	lbp-3D-m1	glszm	SmallAreaLowGrayLevelEmphasis	lbp-3D-m2	glszm	SmallAreaLowGrayLevelEmphasis	lbp-3D-k	glszm	SmallAreaLowGrayLevelEmphasis	logarithm	glszm	SmallAreaLowGrayLevelEmphasis	square	glszm	SmallAreaLowGrayLevelEmphasis	squareroot	glszm	SmallAreaLowGrayLevelEmphasis	wavelet-LLH	glszm	SmallAreaLowGrayLevelEmphasis	wavelet-LHL	glszm	SmallAreaLowGrayLevelEmphasis	wavelet-LHH	glszm	SmallAreaLowGrayLevelEmphasis	wavelet-HLL	glszm	SmallAreaLowGrayLevelEmphasis	wavelet-HLH	glszm	SmallAreaLowGrayLevelEmphasis	wavelet-HHL	glszm	SmallAreaLowGrayLevelEmphasis	wavelet-HHH	glszm
original	glszm	ZoneEntropy	exponential	glszm	ZoneEntropy	gradient	glszm	ZoneEntropy	lbp-2D	glszm	ZoneEntropy	lbp-3D-m1	glszm	ZoneEntropy	lbp-3D-m2	glszm	ZoneEntropy	lbp-3D-k	glszm	ZoneEntropy	logarithm	glszm	ZoneEntropy	square	glszm	ZoneEntropy	squareroot	glszm	ZoneEntropy	wavelet-LLH	glszm	ZoneEntropy	wavelet-LHL	glszm	ZoneEntropy	wavelet-LHH	glszm	ZoneEntropy	wavelet-HLL	glszm	ZoneEntropy	wavelet-HLH	glszm	ZoneEntropy	wavelet-HHL	glszm	ZoneEntropy	wavelet-HHH	glszm
original	glszm	ZonePercentage	exponential	glszm	ZonePercentage	gradient	glszm	ZonePercentage	lbp-2D	glszm	ZonePercentage	lbp-3D-m1	glszm	ZonePercentage	lbp-3D-m2	glszm	ZonePercentage	lbp-3D-k	glszm	ZonePercentage	logarithm	glszm	ZonePercentage	square	glszm	ZonePercentage	squareroot	glszm	ZonePercentage	wavelet-LLH	glszm	ZonePercentage	wavelet-LHL	glszm	ZonePercentage	wavelet-LHH	glszm	ZonePercentage	wavelet-HLL	glszm	ZonePercentage	wavelet-HLH	glszm	ZonePercentage	wavelet-HHL	glszm	ZonePercentage	wavelet-HHH	glszm
original	glszm	ZoneVariance	exponential	glszm	ZoneVariance	gradient	glszm	ZoneVariance	lbp-2D	glszm	ZoneVariance	lbp-3D-m1	glszm	ZoneVariance	lbp-3D-m2	glszm	ZoneVariance	lbp-3D-k	glszm	ZoneVariance	logarithm	glszm	ZoneVariance	square	glszm	ZoneVariance	squareroot	glszm	ZoneVariance	wavelet-LLH	glszm	ZoneVariance	wavelet-LHL	glszm	ZoneVariance	wavelet-LHH	glszm	ZoneVariance	wavelet-HLL	glszm	ZoneVariance	wavelet-HLH	glszm	ZoneVariance	wavelet-HHL	glszm	ZoneVariance	wavelet-HHH	glszm
original	ngtdm	Busyness	exponential	ngtdm	Busyness	gradient	ngtdm	Busyness	lbp-2D	ngtdm	Busyness	lbp-3D-m1	ngtdm	Busyness	lbp-3D-m2	ngtdm	Busyness	lbp-3D-k	ngtdm	Busyness	logarithm	ngtdm	Busyness	square	ngtdm	Busyness	squareroot	ngtdm	Busyness	wavelet-LLH	ngtdm	Busyness	wavelet-LHL	ngtdm	Busyness	wavelet-LHH	ngtdm	Busyness	wavelet-HLL	ngtdm	Busyness	wavelet-HLH	ngtdm	Busyness	wavelet-HHL	ngtdm	Busyness	wavelet-HHH	ngtdm
original	ngtdm	Coarseness	exponential	ngtdm	Coarseness	gradient	ngtdm	Coarseness	lbp-2D	ngtdm	Coarseness	lbp-3D-m1	ngtdm	Coarseness	lbp-3D-m2	ngtdm	Coarseness	lbp-3D-k	ngtdm	Coarseness	logarithm	ngtdm	Coarseness	square	ngtdm	Coarseness	squareroot	ngtdm	Coarseness	wavelet-LLH	ngtdm	Coarseness	wavelet-LHL	ngtdm	Coarseness	wavelet-LHH	ngtdm	Coarseness	wavelet-HLL	ngtdm	Coarseness	wavelet-HLH	ngtdm	Coarseness	wavelet-HHL	ngtdm	Coarseness	wavelet-HHH	ngtdm
original	ngtdm	Complexity	exponential	ngtdm	Complexity	gradient	ngtdm	Complexity	lbp-2D	ngtdm	Complexity	lbp-3D-m1	ngtdm	Complexity	lbp-3D-m2	ngtdm	Complexity	lbp-3D-k	ngtdm	Complexity	logarithm	ngtdm	Complexity	square	ngtdm	Complexity	squareroot	ngtdm	Complexity	wavelet-LLH	ngtdm	Complexity	wavelet-LHL	ngtdm	Complexity	wavelet-LHH	ngtdm	Complexity	wavelet-HLL	ngtdm	Complexity	wavelet-HLH	ngtdm	Complexity	wavelet-HHL	ngtdm	Complexity	wavelet-HHH	ngtdm
original	ngtdm	Contrast	exponential	ngtdm	Contrast	gradient	ngtdm	Contrast	lbp-2D	ngtdm	Contrast	lbp-3D-m1	ngtdm	Contrast	lbp-3D-m2	ngtdm	Contrast	lbp-3D-k	ngtdm	Contrast	logarithm	ngtdm	Contrast	square	ngtdm	Contrast	squareroot	ngtdm	Contrast	wavelet-LLH	ngtdm	Contrast	wavelet-LHL	ngtdm	Contrast	wavelet-LHH	ngtdm	Contrast	wavelet-HLL	ngtdm	Contrast	wavelet-HLH	ngtdm	Contrast	wavelet-HHL	ngtdm	Contrast	wavelet-HHH	ngtdm
original	ngtdm	Strength	exponential	ngtdm	Strength	gradient	ngtdm	Strength	lbp-2D	ngtdm	Strength	lbp-3D-m1	ngtdm	Strength	lbp-3D-m2	ngtdm	Strength	lbp-3D-k	ngtdm	Strength	logarithm	ngtdm	Strength	square	ngtdm	Strength	squareroot	ngtdm	Strength	wavelet-LLH	ngtdm	Strength	wavelet-LHL	ngtdm	Strength	wavelet-LHH	ngtdm	Strength	wavelet-HLL	ngtdm	Strength	wavelet-HLH	ngtdm	Strength	wavelet-HHL	ngtdm	Strength	wavelet-HHH	ngtdm
original	shape	Elongation
original	shape	Flatness
original	shape	LeastAxisLength
original	shape	MajorAxisLength
original	shape	Maximum2DDiameterColumn
original	shape	Maximum2DDiameterRow
original	shape	Maximum2DDiameterSlice
original	shape	Maximum3DDiameter
original	shape	MeshVolume
original	shape	MinorAxisLength
original	shape	Sphericity
original	shape	SurfaceArea
original	shape	SurfaceVolumeRatio
original	shape	VoxelVolume
[truncated: 4 more columns]
